# Supplementary material for: Effects of Black Garlic Addition and Cooking Duration on Nitrosamine Levels and Quality Attributes of Sucuk
Source: Foods. 2025 Nov 26;14(23):4055. doi: 10.3390/foods14234055 (PMC12692503; doi:10.3390/foods14234055)
Supplement: Supplementary file 1 [file foods-14-04055-s001.zip]

Archive with 1 entries (1 files):
- foods-4006776-supplementary.pdf
